# Supplementary material for: Antidiabetic Effects of Pediococcus acidilactici pA1c on HFD-Induced Mice
Source: Nutrients. 2022 Feb 7;14(3):692. doi: 10.3390/nu14030692 (PMC8839473; doi:10.3390/nu14030692)
Supplement: Supplementary file 1 [file nutrients-14-00692-s001.zip]

Archive with 1 entries (1 files):
- nutrients-1544857-supplementary.pdf
